# Supplementary material for: A Sporadic and Lethal Lassa Fever Case in Forest Guinea, 2019
Source: Viruses. 2020 Sep 23;12(10):1062. doi: 10.3390/v12101062 (PMC7598168; doi:10.3390/v12101062)
Supplement: Supplementary file 1 [file viruses-12-01062-s001.zip › viruses-926113-supplementary/Table S1 - copie.xlsx]

## Sheet: Table S1
Table S1: List of patient (in red) and contacts tested for Ebola (EBOV) and Lassa (LASV) virus.
N° LABO	Age	Sex	Profession	District	Date onset	Date blood collection	Date shipment	Date reception	Date test	RT-PCR EBOV Altona	RT-PCR LASV GP-conventional	RT-PCR LASV Altona GPC	RT-PCR LASV Altona Lgene
LFHG 18761	35	M	timber trader	Mamou	2019-01-07	2019-01-28	2019-01-30	2019-01-30	2019-01-30	Negatif	Positif	Positif	Positif
LFHG 18762	27	M	receptionist	Kissidougou	2019-02-02	2019-02-03	2019-02-03	2019-02-04	2019-02-04	Negatif	Negatif
LFHG 18763	39	M	NA	Mamou	2019-01-28	2019-02-04	2019-02-04	2019-02-04	2019-02-04	Negatif	Negatif
LFHG 18764	40	F	NA	Conakry	2019-01-25	2019-02-05	2019-02-06	2019-02-06	2019-02-06	Negatif	Negatif
LFHG 18765	60	F	NA	Conakry	2019-02-06	2019-02-06	2019-02-06	2019-02-06	2019-02-07	Negatif	Negatif
LFHG 18766	30	F	laboratory technician	Mamou	Contact	2019-02-06	2019-02-06	2019-02-08	2019-02-08	Negatif	Negatif
LFHG 18767	34	M	laboratory technician	Mamou	Contact	2019-02-06	2019-02-06	2019-02-08	2019-02-08	Negatif	Negatif
LFHG 18768	60	M	laboratory technician	Mamou	Contact	2019-02-06	2019-02-06	2019-02-08	2019-02-08	Negatif	Negatif
LFHG 18769	33	F	laboratory technician	Mamou	Contact	2019-02-06	2019-02-06	2019-02-08	2019-02-08	Negatif	Negatif
LFHG 18770	34	F	laboratory technician	Mamou	Contact	2019-02-06	2019-02-06	2019-02-08	2019-02-08	Negatif	Negatif
LFHG 18771	50	M	laboratory technician	Mamou	Contact	2019-02-06	2019-02-06	2019-02-08	2019-02-08	Negatif	Negatif
LFHG 18772	24	F	laboratory technician	Mamou	Contact	2019-02-06	2019-02-06	2019-02-08	2019-02-08	Negatif	Negatif
LFHG 18773	53	M	laboratory technician	Mamou	Contact	2019-02-06	2019-02-06	2019-02-08	2019-02-08	Negatif	Negatif
LFHG 18774	25	M	laboratory technician	Mamou	Contact	2019-02-06	2019-02-06	2019-02-08	2019-02-08	Negatif	Negatif
LFHG 18775	44	M	laboratory technician	Mamou	Contact	2019-02-06	2019-02-06	2019-02-08	2019-02-08	Negatif	Negatif
LFHG 18776	36	M	laboratory technician	Mamou	Contact	2019-02-06	2019-02-06	2019-02-08	2019-02-08	Negatif	Negatif
LFHG 18777	60	M	hospital cleaning agent	Mamou	Contact	2019-02-06	2019-02-06	2019-02-08	2019-02-08	Negatif	Negatif
LFHG 18778	36	M	medical doctor	Mamou	Contact	2019-02-06	2019-02-06	2019-02-08	2019-02-08	Negatif	Negatif
LFHG 18779	25	F	nurse	Mamou	Contact	2019-02-06	2019-02-06	2019-02-08	2019-02-08	Negatif	Negatif
LFHG 18780	29	F	hospital cleaning agent	Mamou	Contact	2019-02-06	2019-02-06	2019-02-08	2019-02-08	Negatif	Negatif
LFHG 18781	27	F	hospital cleaning agent	Mamou	Contact	2019-02-06	2019-02-06	2019-02-08	2019-02-08	Negatif	Negatif
LFHG 18782	32	M	laboratory technician	Mamou	Contact	2019-02-07	2019-02-07	2019-02-08	2019-02-08	Negatif	Negatif
LFHG 18783	25	F	hospital cleaning agent	Mamou	Contact	2019-02-07	2019-02-07	2019-02-08	2019-02-08	Negatif	Negatif
LFHG 18784	25	M	hospital cleaning agent	Mamou	Contact	2019-02-07	2019-02-07	2019-02-08	2019-02-08	Negatif	Negatif
LFHG 18785	34	M	laboratory technician	Mamou	Contact	2019-02-07	2019-02-07	2019-02-08	2019-02-08	Negatif	Negatif
LFHG 18786	29	F	hospital cleaning agent	Mamou	Contact	2019-02-07	2019-02-07	2019-02-08	2019-02-08	Negatif	Negatif
LFHG 18787	26	F	hospital cleaning agent	Mamou	Contact	2019-02-07	2019-02-07	2019-02-08	2019-02-08	Negatif	Negatif
LFHG 18788	28	F	hospital cleaning agent	Mamou	Contact	2019-02-07	2019-02-07	2019-02-08	2019-02-08	Negatif	Negatif
LFHG 18789	25	M	hospital cleaning agent	Mamou	Contact	2019-02-07	2019-02-07	2019-02-08	2019-02-08	Negatif	Negatif
LFHG 18790	25	F	hospital cleaning agent	Mamou	Contact	2019-02-07	2019-02-07	2019-02-08	2019-02-08	Negatif	Negatif
LFHG 18791	35	M	farmer	Mamou	Contact	2019-02-07	2019-02-07	2019-02-08	2019-02-08	Negatif	Negatif
LFHG 18792	48	M	laboratory technician	Kissidougou	Contact	2019-02-06	2019-02-07	2019-02-08	2019-02-08	Negatif	Negatif
LFHG 18793	34	F	hospital cleaning agent	Kissidougou	Contact	2019-02-06	2019-02-07	2019-02-08	2019-02-08	Negatif	Negatif
LFHG 18794	25	F	nurse	Kissidougou	Contact	2019-02-06	2019-02-07	2019-02-08	2019-02-08	Negatif	Negatif
LFHG 18795	39	F	teacher	Kissidougou	Contact	2019-02-07	2019-02-07	2019-02-08	2019-02-08	Negatif	Negatif
LFHG 18796	40	M	farmer	Kissidougou	Contact	2019-02-07	2019-02-07	2019-02-08	2019-02-08	Negatif	Negatif
LFHG 18797	16	F	dressmaker	Kissidougou	Contact	2019-02-07	2019-02-07	2019-02-08	2019-02-08	Negatif	Negatif
LFHG 18798	59	M	merchant	Mamou	Contact	2019-02-07	2019-02-08	2019-02-09	2019-02-09	Negatif	Negatif
LFHG 18799	45	F	merchant	Mamou	Contact	2019-02-07	2019-02-08	2019-02-09	2019-02-09	Negatif	Negatif
LFHG 18800	19	F	housewife	Mamou	Contact	2019-02-07	2019-02-08	2019-02-09	2019-02-09	Negatif	Negatif
LFHG 18801	35	F	housewife	Mamou	Contact	2019-02-07	2019-02-08	2019-02-09	2019-02-09	Negatif	Negatif
LFHG 18802	42	M	NA	Mamou	Contact	2019-02-07	2019-02-08	2019-02-09	2019-02-09	Negatif	Negatif
